# Supplementary material for: Comparative Genomics of the First Resistant Candida auris Strain Isolated in Mexico: Phylogenomic and Pan-Genomic Analysis and Mutations Associated with Antifungal Resistance
Source: J Fungi (Basel). 2024 May 30;10(6):392. doi: 10.3390/jof10060392 (PMC11204476; doi:10.3390/jof10060392)
Supplement: Supplementary file 1 [file jof-10-00392-s001.zip]

Archive with 1 entries (1 files):
- jof-3010865-supplementary.pdf
